# Supplementary material for: Alteration of Fatty Acid Profile in Fragile X Syndrome
Source: Int J Mol Sci. 2022 Sep 16;23(18):10815. doi: 10.3390/ijms231810815 (PMC9502195; doi:10.3390/ijms231810815)
Supplement: Supplementary file 1 [file ijms-23-10815-s001.zip]

Archive with 1 entries (1 files):
- ijms-1832985-supplementary.pdf
